# Supplementary material for: Androgen-regulation of the protein tyrosine phosphatase PTPRR activates ERK1/2 signalling in prostate cancer cells
Source: BMC Cancer. 2015 Jan 16;15:9. doi: 10.1186/s12885-015-1012-8 (PMC4302442; doi:10.1186/s12885-015-1012-8)
Supplement: Additional file 2: Table S2. — Primer sequences used. [file 12885_2015_1012_MOESM2_ESM.xlsx]

## Sheet: Sheet1
Additional file 4: Table 2. Real-time PCR primer sequences
	Forward	Reverse
PTPRR	CATGCTGGATGTAGAAGAAGACA	AACACCCTGTTCTACCTATTCCTG
SPRY1	TCCCCAAACCTCACTCTCTT	CAACTAACGAACTGCCACTGC
ADCY1	TTATTGTGCCATCCCATCG	TGAGTTTTTCCGAGGCTGTT
PTGER4	CTCCCTGGTGGTGCTCAT	AGGATGGGGTTCACAGAAGC
TRIB1	CCACCAGTCAGCCATCGT	GCATCATCTTCCCCCTTCAT
TSPYL2	GTCTCACTCAACCCCAATCC	GAGCCCCTTTCTCTCAGGTA
OPRK1	GCACCAAAGTCAGGGAAGAC	TCACGAAGGCAAAGATGAAG
c-fos	AAAAGGAGAATCCGAAGGGAAA	GTCTGTCTCCGCTTGGAGTGTAT
c-jun	TCGACATGGAGTCCCAGGA	GGCGATTCTCTCCAGCTTCC
fra1	CAGCTCATCGCAAGAGTAGCA	CAAAGCGAGGAGGGTTGGA
Actin	CATCGAGCACGGCATCGTCA	TAGCACAGCCTGGATAGCAAC
B-tubulin	CTTCGGCCAGATCTTCAGAC	AGAGAGTGGGTCAGCTGAA
GAPDH	AACAGCGACACCCATCCTC	CATACCAGGAAATGAGCTTGACAA
