# Supplementary material for: Androgen-regulation of the protein tyrosine phosphatase PTPRR activates ERK1/2 signalling in prostate cancer cells
Source: BMC Cancer. 2015 Jan 16;15:9. doi: 10.1186/s12885-015-1012-8 (PMC4302442; doi:10.1186/s12885-015-1012-8)
Supplement: Additional file 3: Table S1. — IPA Pathway analysis scores. [file 12885_2015_1012_MOESM3_ESM.xlsx]

## Sheet: Sheet0
ID	Top Functions	Score	Focus Molecules	Molecules in Network
1	DNA Replication, Recombination, and Repair, Cell Cycle, Embryonic Development	47	31	ANKH	CABLES1	CCNG2	CHST10	DDIT4	DGKA	DNA-directed RNA polymerase	DSEL	ENPP5	EXO1	FIGNL1	HS3ST1	hydrolase	KLK2	MB	NCAPD3	ORM2	peptidase	PMEPA1	PMS2	POLR1E	POLR3E	PRIM1	RALY	RNF144B	ROBO1	SESN1	SH3BGRL2	SPCS3	SRGAP3	sulfotransferase	TP53	TP53INP1	TULP4	USP25
2	Lipid Metabolism, Small Molecule Biochemistry, Cell Cycle	43	28	ACSL3	Adaptor protein 2	Alpha actin	Arf	ARF4	Arp2/3	ATAD2	CAPZB	CDCA7L	CHKA	COPG	CYFIP2 (includes EG:26999)	DBI	FAM129A	FASN	Gcn5l	HMG CoA synthase	HMGCS1	INSIG1	IQGAP2	LPIN1	LRRN1	MKLN1	MYC	NDRG1	PICALM	PSAT1	PTPN14	RFX3	SCAP	SSBP2	TPD52	TSPAN7	Vla-4	ZIC2
3	Cell Signaling, Cellular Assembly and Organization, Hair and Skin Development and Function	41	27	ABCC1	ALDH1A3	C1R	CHML	DDX58	EXPH5	FKBP5	GPAM	Ifn	IFN alpha/beta	IFN TYPE 1	Igm	IKK (complex)	IRF	KLK3	KLK4	MALT1	MLPH	NCOA7	NFkB (complex)	NUAK2	OTUD7B	PAK1IP1	PLA2G2A	PLK2	RAB27A	SAT1	SH3RF1	SMPD2	SPDEF	SYTL2	TLR3	TNFAIP3	TRIM25	Trypsin
4	Tissue Morphology, Cardiovascular Disease, Cell Death	40	27	Alpha tubulin	ARHGAP29	BMPR1B	BTG2	CBFA2T2	DPYSL2	E2f	ERK	GOLGA4	Hdac	HIST1H3B (includes EG:8358)	LRRC8A	MIR1	MIR124	MPHOSPH9	NEK6	PECI	PGM2	PLDN	PURA	RAG1AP1	RAVER2	Rb	RDH10	SERP1	SERPINB5	SLC30A7	SLC44A1	Smad	SMAD1	TARBP1 (includes EG:6894)	TDP1	TSKU	WDYHV1	ZNF652
5	Hair and Skin Development and Function, Cellular Movement, Cell Morphology	37	26	20s proteasome	ADAMTS1	BCR	CAMK2N1	Cdc2	CNKSR2	Collagen Alpha1	Cpla2	CTBP1	CXCR4	DHCR24	FRK	HSPA4L	IL1RAP	IMPDH2	Jnk	KITLG	KRT8	LRRC59	MAP2K1/2	Mek	NANS	ODC1	PIK3IP1	PRKD1	SNAI2	SORD	SP4	ST3GAL4	TBC1D8	TIMP2	TNFRSF10B	TNIK	Vegf	WWC1
6	Amino Acid Metabolism, Post-Translational Modification, Small Molecule Biochemistry	28	23	alcohol group acceptor phosphotransferase	CALD1	CDK6	CDON	Cofilin	DNAJB9	ERN1	F Actin	Fascin	GADD45G	Ige	KLF4	MAK	MAP2K4	MAP2K6	MAPK6	Mlc	P38 MAPK	PACS1	Pak	PAK1	PEA15	PLD1	PP2A	PRKAA2	PRKCH	RHOU	Rock	Sapk	SGK1	SLC12A2	SORL1	sphingomyelinase	STK39	TPM1
7	Gene Expression, Organismal Development, Nervous System Development and Function	26	20	ADCY	CACNB2	Calcineurin protein(s)	Calmodulin	CAMK2B	CAMK2D	CaMKII	CAMKK2	Creb	CREB3L4	Cyclin A	Frizzled	FZD3	FZD5	GATA2	GRIK1	Histone H1	Histone h3	HOMER2	Ikb	Ikk (family)	KCNN2	LRRFIP2	PCBD2	PFKFB2	Pias	Pka	Pkc(s)	PP1 protein complex group	PPP1CB	PRKCA	SYNE2	TMPRSS2	VTA1	ZBTB16
8	Neurological Disease, Connective Tissue Disorders, Inflammatory Disease	25	20	Alp	ANKS1B	Ap1	ATP11C	BAMBI	BARD1	C5ORF13	CA12	Casein	Ck2	Collagen(s)	EPHA3	F5	FDFT1	FN1	HERC3	Hsp70	IFN Beta	IL1RN	Interferon alpha	LDL	Mmp	MMP16	NFKBIA	PBX1	PPFIBP1	RNA polymerase II	Rxr	SLC16A6	SLC27A2	SMC6	Tgf beta	Ubiquitin	UGT	UGT2B17
9	Cellular Growth and Proliferation, Hematological System Development and Function, Skeletal and Muscular System Development and Function	22	18	Akt	AMPK	ARFIP2	Cyclin D	DEPDC6 (includes EG:64798)	ERRFI1	GHR	Gm-csf	GRB10	Growth hormone	Gsk3	JAK	KLF10	LIF	LIFR	MERTK	MTOR	ORM1	P110	p70 S6k	Pdgf	PIK3R3	Ppp2c	PTPN9	Rsk	SEC14L2	Sfk	SOCS2	SORBS2	STAT	STAT5a/b	SYK/ZAP	TBC1D4	tyrosine kinase	VLDLR
10	Cell-To-Cell Signaling and Interaction, Cellular Assembly and Organization, Tissue Morphology	22	18	ADD3	Alpha catenin	ANGPT2	ASAP2	CALU	Collagen type I	Estrogen Receptor	F2R	G protein alphai	G protein beta gamma	HMGCR	Hsp27	Hspg	IGF1R	LDLR	NR4A1	p85 (pik3r)	PDGF BB	Pi3-kinase	PI3K	PIK3C2B	PIK3R1	PLC gamma	RAB3B	Rac	Ras	SDC2	SDC4	Shc	SI	SRC	ST5	T3-TR-RXR	TLL1	VEGFA
11	Cell Cycle, Cell Morphology, Cellular Assembly and Organization	22	18	ACO2	ADAM22	AGR2	ALDOC	BRP44	C1ORF21	DBI	dihydrotestosterone	DLG4	EDEM1	ERBB2	FAM134B	GAPDH (includes EG:14433)	GPI	GRB10	GUSB	INTS10	LGI1	LRIG1	MAN1A1	MAN2A1	MANEA	Mannosidase Alpha	NET1	NLGN1	NRXN1	NUCB1	PMEPA1	RAF1	SHROOM3	SIPA1L1	SNAI2	SQLE	STAT5B	TPD52
12	Cardiovascular Disease, Ophthalmic Disease, Cell Morphology	22	18	acetylcholine	ADD3	APBA2	BLZF1	CHRNA2	CHRNA6	CHRNA9	CHRNA10	CHRNB2	CHRNB3	CYP2U1	DNAJB9	DNAJC10	DNAJC11	GNMT	HM13	HOXA3 (includes EG:3200)	HOXD12	HTT	MIR214 (includes EG:406996)	NAV1	NUPL1	OPRK1	PCTP	retinoic acid	SASH1	SDF2L1	SEC23B	SEC24D	SEPHS1	SLC12A2	SLC6A1	WDR91	XBP1	ZFHX4
13	Cell-To-Cell Signaling and Interaction, Neurological Disease, Skeletal and Muscular Disorders	21	17	ACO2	ADPGK	ANXA3	APPBP2	ATP6V0D1	C14ORF4	CDC42EP2	CMPK1	DDX1	DERL2	FH	GCA	HNRNPH2	IDI1	KCNAB2	KCNMA1	LCP1	LDHB	LRCH1	MGAT4A	MIR16-2	MIR206 (includes EG:406989)	MUM1L1	PDXK	PFKFB2	PHGDH	PHLDB2	PPIA (includes EG:268373)	RAI14	SEC24A	SEPT6	SKP2	SPR	YWHAZ	ZFP36
14	Cell Signaling, Molecular Transport, Vitamin and Mineral Metabolism	20	17	1-oleoyl-lysophosphatidic acid	ABCC1	ADP	ANXA6	AVPR1A	C13ORF15	Ca2+	CALD1	CDH1	CHP	FZD2	GLUD1	GLUD2	HRAS	hydrogen peroxide	IL2	ITGAE	K Channel	KIAA0247	LPAR3	MFN2	MYO1B	NAT1	PKP4	PTPRM	RGL1	RPL5	SESN1	SESN3	SLC39A7	SLC7A11	STK17B	thromboxane B2	TP53INP1	TRPM8
15	Cancer, Cell Morphology, Cellular Assembly and Organization	20	17	1,3,4,5-IP4	AFF3	ALCAM	beta-estradiol	BNIP3L	BRD2	BTG1	C17ORF28	CBLN2	COLEC12	CTBP1	CYTH3	estriol	FRK	GNRHR	GPR137B	GRB10	GREB1	IL6R	INPP4B	IRS	IRS1	MIR20A (includes EG:406982)	PES1	phosphatidylinositol 3	4-diphosphate	PIK3R3	PKIB	PPM1K	RBBP8	RCAN1	RCAN3	RPN2	SEMA6D	SIAH2	SLC7A2
16	Post-Translational Modification, Dermatological Diseases and Conditions, Genetic Disorder	19	16	ABLIM1	BAP1	DUB	ERGIC2	ERN1	GPI	GPR126	HACL1	HLA-B	IFNE	NFRKB	NINJ1	NR5A1	OAS2	RAPGEF5	SMARCD3	STEAP4	TCEB3B	TNF	TNFRSF18	TNFSF15	TPP2	TRAF2	UCHL1	USP2	USP14	USP15	USP18	USP25	USP28	USP33	USP53	USP13 (includes EG:8975)	WLS	ZBTB43
17	Cardiovascular System Development and Function, Cell Cycle, Genetic Disorder	17	17	B2M	BIRC3	C19ORF10	Cbp/p300	CRISPLD2 (includes EG:83716)	DDC	EAF2	ELL2	GTF2E2	Holo RNA polymerase II	Ifn gamma	IgG	IL1	IL12 (complex)	Immunoglobulin	MAF	Mapk	MHC Class I (complex)	Nfat (family)	NGF	PARP	PELI2	PGM2L1	PLA2	Pld	PPAP2A	Rap1	Ras homolog	SLC2A3	SPHAR	TCR	TIPARP	TMEM87B	Tnf	TNFSF15
18	Cardiovascular System Development and Function, Cell-To-Cell Signaling and Interaction, Reproductive System Disease	16	16	ADCY1	ANTXR1	Calpain	Collagen type III	Collagen type IV	CYTH1	Eotaxin	ERK1/2	Fcer1	Fibrin	Fibrinogen	Focal adhesion kinase	Hat	Integrin	Integrin alpha 3 beta 1	Integrin alpha V beta 3	Integrinβ	ITGA2	ITGAV	LAMC1	Laminin	LGALS8	Metalloprotease	OPRK1	Pdgfr	Pkg	PTGER4	PTPRR	RASSF5	RELN	SPRY1	Talin	TLN2	TRIB1	TSPYL2
19	Carbohydrate Metabolism, Gene Expression, Small Molecule Biochemistry	16	15	AQP1	C16ORF61	C5ORF30	CBLL1	CDH1	CLPB	CRY1	CTNNB1	DKK1	DUSP6	EWSR1	GDF15	GLCE	GPR160	GRHL1	HNF1A	HNF4A	LEF1	MAPK8	MDFI (includes EG:4188)	NFYB	ONECUT1	PGM1	PGM3	PPARD	PPARGC1A	SAMHD1	SLC25A20	SLC38A4	SLC43A1	TBRG1	TMEM79	TMEM140	TPCN1
20	Respiratory System Development and Function, Cell-To-Cell Signaling and Interaction, Hematological System Development and Function	16	14	Acid Phosphatase	ALOX5AP	ARG1	AZGP1	C19ORF10	CCL6	CRELD2	CTSH	DMXL2	EDEM3	GBP7	HLA-DQB1	HLX	IFNG	IL5	IL13	IL17RB	LGALS9	LONRF1	MANBA	MANF	NDFIP2	OBFC2A	PDE4B	PPAPDC2	SEPT11	SLC11A2	TIMP4	TNFRSF25	TRA@	TRIM25	TRPS1	UBE2L6	ZBTB32	ZFPM1 (includes EG:161882)
21	Connective Tissue Development and Function, Skeletal and Muscular System Development and Function, Tissue Development	16	14	ARFGAP3	ARHGAP18	BCL2L1	BMP6	ERRFI1	FNDC3A	GALNT10	GINS1	HECTD2	Histone h4	IFI202B	IFN1@	IL6	LIFR	LPAR3	MBOAT2	MIRLET7A3	MIRLET7F2	MLLT3	NAP1L3	PHF8	POU4F1	PPP1R13L	PRMT8	RAB3GAP2	RBBP9	RBL1	SLC2A3	SNX25	STAT4	TADA2A	TP73	TPT1 (includes EG:22070)	TUSC2	UCN
22	Genetic Disorder, Cellular Response to Therapeutics, Lipid Metabolism	15	14	26s Proteasome	ABCC6	Actin	Alpha Actinin	ATP1B1	ATPase	BLVRB	Caspase	CBR3	COX6B1	Cyclin E	Cytochrome c	DIAPH2	DTL	ENC1	FADS1	FSH	G-Actin	hCG	HERPUD1	HLTF	Hsp90	Insulin	Lh	LYN	MT-ATP6	NDUFA8	NR3C2	oxidoreductase	PDIA5	PLC	RASAL2	SC4MOL	SKAP2	VCL
23	Cardiovascular System Development and Function, Organismal Development, Tissue Morphology	15	14	ANXA6	ANXA9	BDKRB1	BHLHA15	CD6	cldn	CLDN6	CLDN7	CLDN8	CPEB3	CPN1	IL4	IL32	IL1B	KCNS3	KLK2	KNG1 (includes EG:3827)	KRT19	KRT20	LGALS9	LIFR	MIR24-1 (includes EG:407012)	MMP9	NEK1	ST7	TGM3	TGTP1	thromboxane B2	Timp	TIMP4	TJP1	TPD52L2	UAP1	ZBTB1	ZNF350
24	Lipid Metabolism, Small Molecule Biochemistry, Genetic Disorder	14	13	ABCC4	ACSL1	BCAP29	biotin carboxylase	BTD	C3ORF58	CANT1	CBX4	CNN3	CTBP2	DGAT1	DGAT2	EBP	IFRD1	LNX2	MARCH5	MCCC2	MTMR9	MVP	PARK7	PARVA	PEX10	PLAGL1	PLEC	prostaglandin E1	PTEN	RAP1B	RBBP6 (includes EG:5930)	RPL22	SLC25A1	SLC2A4	TMED5	TP53BP2	UBE2I	UBE2T
25	Cell-To-Cell Signaling and Interaction, Connective Tissue Development and Function, Hepatic System Development and Function	13	13	AGT	COPG	CSDA	DGKH	EFTUD2	EHD4	EPPK1	FANCI	FBXW2	FGF13	FUT8	GMPPA	GMPPB	GRAMD1C	GSTK1	HEATR2	HNRNPM	HTR1B	IGF2BP2	KCTD3	KHDRBS3	mannose-1-phosphate guanylyltransferase (GDP)	MIR292 (includes EG:100049711)	NUP93	PRMT1	RB1CC1	RPN2	SERBP1	SFXN1	SRPRB	SSR3	STAT1	TSC22D1	VEPH1	ZW10
